# Supplementary material for: Intestinal Parasites of Neotropical Wild Jaguars, Pumas, Ocelots, and Jaguarundis in Colombia: Old Friends Brought Back from Oblivion and New Insights
Source: Pathogens. 2021 Jun 30;10(7):822. doi: 10.3390/pathogens10070822 (PMC8308835; doi:10.3390/pathogens10070822)
Supplement: Supplementary file 1 [file pathogens-10-00822-s001.zip]

Archive with 2 entries (2 files):
- Video S1 3D model of T. omissa rostellar large hook.mp4
- Video S2 3D model of T. omissa rostellar small hook.mp4
